# Supplementary material for: Eurotium cristatum Solid-State Fermentation of Burdock Roots: Nutritional Changes, Enhanced Antioxidant Capacity, and Its Association with Phenolic Remodeling
Source: Antioxidants (Basel). 2026 Jun 28;15(7):811. doi: 10.3390/antiox15070811 (PMC13405727; doi:10.3390/antiox15070811)
Supplement: Supplementary file 1 [file antioxidants-15-00811-s001.zip]

Archive with 1 entries (1 files):
- antioxidants-4347973-supplementary.pdf
